# Supplementary material for: Aptamer-Based Sensor for Rapid and Sensitive Detection of Ofloxacin in Meat Products
Source: Sensors (Basel). 2024 Mar 7;24(6):1740. doi: 10.3390/s24061740 (PMC10974795; doi:10.3390/s24061740)
Supplement: Supplementary file 1 [file sensors-24-01740-s001.zip]

Archive with 2 entries (2 files):
- Highlights.pdf
- support information.pdf
